# Supplementary material for: CenH3 evolution reflects meiotic symmetry as predicted by the centromere drive model
Source: Sci Rep. 2016 Sep 15;6:33308. doi: 10.1038/srep33308 (PMC5024113; doi:10.1038/srep33308)
Supplement: Supplementary File S1 [file srep33308-s1.xls]

## Sheet: Title page
CenH3 evolution reflects meiotic symmetry as predicted by the centromere drive model
František Zedek, Petr Bureš
Supplementary File S1

## Sheet: Sequences Accessions
			GenBank accession	Joint Genome Institute database
PLANTS	Asteraceae	Lactuca_sativa	DW142463.1
PLANTS	Asteraceae	Taraxacum_kok-saghyz	DR402914.1
PLANTS	Asteraceae	Carthamus_tinctorius	EL407908.1
PLANTS	Asteraceae	Cichorium_intybus	EH698730.1
PLANTS	Asteraceae	Flaveria_vaginata	SRR1141041
PLANTS	Asteraceae	Helianthus_exilis_cDNA_clone_CHES4473	EE654584.1
PLANTS	Asteraceae	Helianthus annuus	CD848432.1
PLANTS	Brassicaceae	Arabidopsis_arenosa_HTR12	AF465802.1
PLANTS	Brassicaceae	Arabidopsis_halleri_subsp._halleri_HTR12B1	DQ450543.1
PLANTS	Brassicaceae	Arabidopsis_lyrata_HTR12	AY612791.1
PLANTS	Brassicaceae	Arabidopsis_suecica_cenpA	AB299274.1
PLANTS	Brassicaceae	Arabidopsis_thaliana_HTR12	AF465800.1
PLANTS	Brassicaceae	Arabis_hirsuta_cenpA1	AB299169.1
PLANTS	Brassicaceae	Brassica_carinata_BrCENH36	GU166742.1
PLANTS	Brassicaceae	Brassica_juncea_BrCENH35	GU166741.1
PLANTS	Brassicaceae	Brassica_napus_BrCENH38	GU166744.1
PLANTS	Brassicaceae	Brassica_nigra_BrCENH32	GU166738.1
PLANTS	Brassicaceae	Brassica_oleracea_BrCENH33	GU166739.1
PLANTS	Brassicaceae	Capsella_bursapastoris_cenpA1	AB299175.1
PLANTS	Brassicaceae	Cardamine_flexuosa_cenpA1	AB299171.1
PLANTS	Brassicaceae	Crucihimalaya_himalaica_HTR12	AY612790.1
PLANTS	Brassicaceae	Crucihimalaya_wallichii_cenpA	AB299177.1
PLANTS	Brassicaceae	Eruca_sativa_cenpA	AB299180.1
PLANTS	Brassicaceae	Lepidium_virginicum_cenpA1	AB299181.1
PLANTS	Brassicaceae	Olimarabidopsis_pumila_cenpA1	AB299167.1
PLANTS	Brassicaceae	Raphanus_sativus_cenpA1	AB299183.1
PLANTS	Brassicaceae	Turritis_glabra	AB081505.1
PLANTS	Bryophyta	Anomodon_attenuatus	ERR364349
PLANTS	Bryophyta	Bryum_argenteum	SRR1763242
PLANTS	Bryophyta	Ceratodon_purpureus		Ceratodon_purpureus_Locus14608v1rpkm6.83_+_Locus19696v1rpkm3.89
PLANTS	Bryophyta	Hedwigia_ciliata	ERR364352
PLANTS	Bryophyta	Leucodon_brachypus	ERR364353
PLANTS	Bryophyta	Physcomitrella patens	XM_001785914.1
PLANTS	Bryophyta	Pohlia nutans	GACA01006923.1
PLANTS	Bryophyta	Rhynchostegium_serrulatum	ERR364355
PLANTS	Bryophyta	Rosulabryum_capillare	ERR364351
PLANTS	Bryophyta	Thuidium_delicatulum	ERR364354
PLANTS	Fabaceae	Cicer_pinnatifidum	KJ507244.1
PLANTS	Fabaceae	Cicer_bijugum	KJ507240.1
PLANTS	Fabaceae	Cicer_judaicum	KJ507242.1
PLANTS	Fabaceae	Cicer_yamashitae	KJ507243.1
PLANTS	Fabaceae	Cicer_reticulatum	KJ507241.1
PLANTS	Fabaceae	Cajanus_cajanifolius	KJ507230.1
PLANTS	Fabaceae	Cajanus_scarabaeoides	KJ507236.1
PLANTS	Fabaceae	Lotus_japonicus	KF214777.1
PLANTS	Fabaceae	Cajanus_cajan	KJ507233.1
PLANTS	Fabaceae	Pisum_sativumB	AB678378.1
PLANTS	Fabaceae	Astragalus sinicus	AB649144.1
PLANTS	Fabaceae	Phaseolus_vulgaris	KC491791.1
PLANTS	Fabaceae	Vigna unguiculata	FG913314.1
PLANTS	Fabaceae	Glycine max	XM_003528751.2
PLANTS	Fabaceae	Medicago truncatula	XM_003637685.1
PLANTS	Fabaceae	Arachis appressipila	JZ077452.1
PLANTS	Fabaceae	Lens culinaris	GT621186.1
PLANTS	Ferns	Azolla_filiculoides	SRR1618551
PLANTS	Ferns	Ceratopteris_richardii	SRR1313341
PLANTS	Ferns	Equisetum_arvense	SRR1231497
PLANTS	Ferns	Equisetum_diffusum	ERR364408
PLANTS	Ferns	Lygodium_japonicum	DRR026824
PLANTS	Ferns	Ophioglossum_petiolatum	SRR1532995
PLANTS	Ferns	Psilotum_nudum	ERR364411
PLANTS	Ferns	Pteridium_aquilinum	GASP01017459.1
PLANTS	Lycopodiophyta	Isoetes_sinensis	SRR1646513
PLANTS	Lycopodiophyta	Lycopodiella_caroliniana	ERR364345
PLANTS	Lycopodiophyta	Selaginella_kraussiana	SRR2037123
PLANTS	Lycopodiophyta	Selaginella moellendorffii	XM_002970055
PLANTS	Lycopodiophyta	Selaginella_stauntoniana	ERR364347
PLANTS	Poaceae	Hordeum_vulgare	JF419328.1
PLANTS	Poaceae	Hordeum bulbosum	GU245882.1
PLANTS	Poaceae	Zea mays	NM_001112050.1
PLANTS	Poaceae	Hordeum_marinum	JF720032.1
PLANTS	Poaceae	Panicum virgatum	FL730019.1
PLANTS	Poaceae	Brachypodium distachyon	HX825956.1
PLANTS	Poaceae	Saccharum hybrid	CA127217.1
PLANTS	Poaceae	Sorghum bicolor	XM_002441245.1
PLANTS	Poaceae	Cenchrus americanus	AB770163.1
PLANTS	Poaceae	Oryza australiensis	GQ849341.1
PLANTS	Poaceae	Oryza brachyantha	XM_006654507.1
PLANTS	Poaceae	Oryza sativa	NM_001062429.1
ANIMALS	Bony Fish	Oncorhynchus mykiss	CX036999.1
ANIMALS	Bony Fish	Salmo salar	DW544114.1
ANIMALS	Bony Fish	Haplochromis burtoni	GBBF01007736.1
ANIMALS	Bony Fish	Oreochromis niloticus	GBAZ01010901.1
ANIMALS	Bony Fish	Micropterus floridanus	GBFM01140294.1
ANIMALS	Bony Fish	Esox lucius	GH241866.1
ANIMALS	Bony Fish	Lates calcarifer	GAQL01019483.1
ANIMALS	Bony Fish	Nothobranchius furzeri	GAIB01029879.1
ANIMALS	Bony Fish	Ophthalmotilapia ventralis	JL560725.1
ANIMALS	Bony Fish	Misgurnus anguillicaudatus	GAAD01006978.1
ANIMALS	Bony Fish	Neolamprologus brichardi	GBCO01005242.1
ANIMALS	Drosophila	D. mimetica	AF435461.1
ANIMALS	Drosophila	D. takahashii	AF435460.1
ANIMALS	Drosophila	D. lutescens	AF435459.1
ANIMALS	Drosophila	D. erecta	AF435455.1
ANIMALS	Drosophila	D. orena	AF435456.1
ANIMALS	Drosophila	D. yakuba	AF435454.1
ANIMALS	Drosophila	D. melanogaster	AF259371.1
ANIMALS	Drosophila	D. sechellia	AF321925.1
ANIMALS	Drosophila	D. teissieri	AF321926.1
ANIMALS	Drosophila	D. mauritiana	AF321924.1
ANIMALS	Drosophila	D. simulans	AY126942.1
ANIMALS	Drosophila	D. paralutea	AF435458.1
ANIMALS	Drosophila	D. trilutea	AF435457.1
ANIMALS	Drosophila	D. lucipennis	AF435356.1
ANIMALS	Drosophila	D. prostipennis	AF435354.1
ANIMALS	Drosophila	D. rajasekari	AF435355.1
ANIMALS	Primates	Chlorocebus_aethiops	DP000535.2
ANIMALS	Primates	Aotus nancymaae	DP000533.2
ANIMALS	Primates	Saimiri_boliviensis	DP000534.2
ANIMALS	Primates	Callithrix jacchus	DP000529.3
ANIMALS	Primates	Colobus_guereza	DP000522.2
ANIMALS	Primates	Lemur_catta	DP000527.2
ANIMALS	Primates	Otolemur_garnettii	DP000524
ANIMALS	Primates	Macaca_mulatta	DP000528
ANIMALS	Primates	Papio_anubis	DP000519
ANIMALS	Primates	Nomascus_leucogenys	DP000525
ANIMALS	Primates	Pongo_abelii	DP000532
ANIMALS	Primates	Gorilla_gorilla	DP000526
ANIMALS	Primates	Pan_troglodytes	DP000521
ANIMALS	Primates	Homo_sapiens	U14518.1
FUNGI	Aspergillus	Aspergillus_clavatus	XM_001270081.1
FUNGI	Aspergillus	Aspergillus_terreus	XM_001209668.1
FUNGI	Aspergillus	Aspergillus_niger	XM_001396567.2
FUNGI	Aspergillus	Aspergillus_flavus	XM_002378237.1
FUNGI	Aspergillus	Aspergillus_acidus		Aspergillus acidus v1.0 jgi|Aspfo1|219652|estExt_Genemark1.C_7_t20068 : 954 - 1508
FUNGI	Aspergillus	Aspergillus_kawachii	DF126455.1
FUNGI	Aspergillus	Neosartorya_fischeri	XM_001257671.1
FUNGI	Aspergillus	Aspergillus_fumigatus	JHOI01000496.1
FUNGI	Aspergillus	Aspergillus_brasiliensis		Aspergillus brasiliensis v1.0 jgi|Aspbr1|132666|e_gw1.11.993.1 : 1 - 549
FUNGI	Aspergillus	Aspergillus_glaucus		Aspergillus glaucus v1.0 Locus4343v1rpkm30.89:364 - 936|database: Aspgl1_EST_Clusters_20121005.nt
FUNGI	Aspergillus	Aspergillus_versicolor		Aspergillus versicolor v1.0 jgi|Aspve1|197512|estExt_Genewise1Plus.C_8_t10168 : 1 - 492
FUNGI	Aspergillus	Aspergillus_sydowii		Aspergillus sydowii v1.0 Locus6987v1rpkm8.28:474-821|database: Aspsy1_EST_Clusters_20120625.nt
FUNGI	Aspergillus	Aspergillus_zonatus		Aspergillus zonatus v1.0 Locus5152v1rpkm35.18:403-750|database: Aspzo1_EST_Clusters_20121010.nt
FUNGI	Aspergillus	Aspergillus_aculeatus		Aspergillus aculeatus ATCC16872 v1.1 jgi|Aspac1|62992|fgenesh1_pg.14_#_237
FUNGI	Aspergillus	Aspergillus_wentii		Aspergillus wentii v1.0 Locus5202v2rpkm20.72:1059-1406|database: Aspwe1_EST_Clusters_20120711.nt
FUNGI	Aspergillus	Aspergillus_tubingensis		Aspergillus tubingensis v1.0 Locus3366v1rpkm64.89:571-921|database: Asptu1_EST_Clusters_20120711.nt
FUNGI	Aspergillus	Aspergillus_nidulans	BN001301.1
FUNGI	Aspergillus	Aspergillus_sojae	BACA01000660.1
FUNGI	Colletotrichum	Colletotrichum_eremochloae		Colletotrichum_eremochloae CBS129661_v1.0|Locus2294v2rpkm31.73|database:Coler1_EST_Clusters_20141231.nt
FUNGI	Colletotrichum	Colletotrichum_falcatum		Colletotrichum_falcatum MAFF306170_v1.0|Locus4822v1rpkm26.75|database:Colfa1_EST_Clusters_20141228.nt
FUNGI	Colletotrichum	Colletotrichum_higginsianum		Colletotrichum higginsianum IMI?349063|jgi|Colhi1|2134|CH063_05935T0|database:Colhi1_GeneCatalog_transcripts_20131030.nt
FUNGI	Colletotrichum	Colletotrichum_somersetensis		Colletotrichum_somersetensis CBS_131599_v1.0|Locus3821v1rpkm28.23:358-759|database:Colso1_EST_Clusters_20141229.nt
FUNGI	Colletotrichum	Colletotrichum_graminicola		Colletotrichum_graminicola Supercontig_11:1013945-1014469|database:Colgr1_AssemblyScaffolds_Repeatmasked
FUNGI	Colletotrichum	Colletotrichum_sublineola		Colletotrichum_sublineola CBS_131301_v1.0|Locus4343v2rpkm13.44:38-499|Colsu1_EST_Clusters_20150101.nt
FUNGI	Colletotrichum	Colletotrichum_zoysiae		Colletotrichum_zoysiae MAFF235873_v1.0|jgi|Colzo1|676638|estExt_fgenesh1_pm.C_1770009|database:Colzo1_GeneCatalog_transcripts_20150103.nt
FUNGI	Penicillium	Penicillium_marneffei	DS995906.1
FUNGI	Penicillium	Penicillium bilaiae		Penicillium_marneffei ATCC 20851 v1.0_Locus5218v1rpkm18.95:443-763, database:Penbi1_EST_Clusters_20130602.nt
FUNGI	Penicillium	Penicillium brevicompactum		Penicillium bilaiae AgRF18 v1.0_Locus3624v1rpkm26.13:317-637, database:PenbrAgRF18_1_EST_Clusters_20131217.nt
FUNGI	Penicillium	Penicillium canescens		Penicillium canescens ATCC 10419 v1.0_Locus6395v1rpkm5.77:288-635|database:Penca1_EST_Clusters_20130524.nt
FUNGI	Penicillium	Penicillium chrysogenum		Penicillium chrysogenum v1.0_jgi|Pench1|29162|fgenesh1_pg.6__236|database:Pench1_all_transcripts_20120123.nt
FUNGI	Penicillium	Penicillium expansum		Penicillium expansum ATCC 24692 v1.0_Locus6901v1rpkm3.83:226-573|database:Penex1_EST_Clusters_20130524.nt
FUNGI	Penicillium	Penicillium fellutanum		Penicillium fellutanum ATCC 48694 v1.0_Locus4248v1rpkm16.81:427-774|database:Penfe1_EST_Clusters_20130528.nt
FUNGI	Penicillium	Penicillium glabrum		Penicillium glabrum DAOM 239074 v1.0_Locus5122v2rpkm15.47:423-770|database:Pengl1_EST_Clusters_20130524.nt
FUNGI	Penicillium	Penicillium janthinellum		Penicillium janthinellum ATCC 10455 v1.0_Locus5498v1rpkm15.73:416-763|database:Penja1_EST_Clusters_20140203.nt
FUNGI	Penicillium	Penicillium lanosocoeruleum		Penicillium lanosocoeruleum ATCC 48919 v1.0_Locus4641v1rpkm15.60:208-555|database:Penla1_EST_Clusters_20130529.nt
FUNGI	Penicillium	Penicillium raistrickii		Penicillium raistrickii ATCC 10490 v1.0_Locus3859v1rpkm28.87:301-648|database:Penra1_EST_Clusters_20140107.nt
FUNGI	Saccharomyces	Saccharomyces arboricola	ALIE01000128.1
FUNGI	Saccharomyces	Saccharomyces pastorianus	ALJS01000366.1
FUNGI	Saccharomyces	Saccharomyces cerevisiae	U20327.1
FUNGI	Saccharomyces	Saccharomyces bayanus	AACA01000102.1
FUNGI	Saccharomyces	Saccharomyces castellii	XM_003677914.1
FUNGI	Saccharomyces	Saccharomyces kluyveri	CM000688.1
FUNGI	Saccharomyces	Saccharomyces kudriavzevii	JH797016.1
FUNGI	Saccharomyces	Saccharomyces mikatae	AABZ01000011.1
FUNGI	Saccharomyces	Saccharomyces paradoxus	AABY01000079.1
FUNGI	Trichoderma	Trichoderma_asperellum		Trichoderma asperellum CBS 433.97 v1.0 jgi|Trias1|70854|fgenesh1_pm.9_614|database: Trias1_GeneCatalog_transcripts_20120305.nt
FUNGI	Trichoderma	Trichoderma_harzianum		Trichoderma harzianum CBS 226.95 v1.0 Locus4217v1rpkm24.83:3585-3989|database:Triha1_EST_Clusters_20120308.nt
FUNGI	Trichoderma	Trichoderma_longibrachiatum		Trichoderma longibrachiatum ATCC 18648 v3.0 Locus3529v1rpkm39.49:3647-4051|database: Trilo3_EST_Clusters_20130918.nt
FUNGI	Trichoderma	Trichoderma_virens	FG382431.1
FUNGI	Trichoderma	Trichoderma_reesei		Trichoderma reesei v2.0 jgi|Trire2|57870|e_gw1.4.503.1 : 1 - 387
FUNGI	Trichoderma	Trichoderma_atroviride		Trichoderma atroviride v2.0 contig01305_MC_795_180:357-692|database:Triat2ESTs
CILIATES	Tetrahymena	Tetrahymena borealis	HQ285826.1
CILIATES	Tetrahymena	Tetrahymena canadensis	HQ285827.1
CILIATES	Tetrahymena	Tetrahymena elliotti	HQ285828.1
CILIATES	Tetrahymena	Tetrahymena furgasoni	HQ285829.1
CILIATES	Tetrahymena	Tetrahymena leucophrys	HQ285830.1
CILIATES	Tetrahymena	Tetrahymena limacis	HQ285831.1
CILIATES	Tetrahymena	Tetrahymena malaccensis	HQ285832.1
CILIATES	Tetrahymena	Tetrahymena mimbres	HQ285833.1
CILIATES	Tetrahymena	Tetrahymena mobilis	HQ285834.1
CILIATES	Tetrahymena	Tetrahymena rostrata	HQ285835.1
CILIATES	Tetrahymena	Tetrahymena silvana	HQ285836.1
CILIATES	Tetrahymena	Tetrahymena tropicalis	HQ285837.1
CILIATES	Tetrahymena	Tetrahymena thermophila	DQ126145.1
APICOMPLEXA	Plasmodium	Plasmodium_berghei	LT160033.1
APICOMPLEXA	Plasmodium	Plasmodium_falciparum	XM_001350032.1
APICOMPLEXA	Plasmodium	Plasmodium_fragile	XM_012481658.1
APICOMPLEXA	Plasmodium	Plasmodium_chabaudi	XM_738385.1
APICOMPLEXA	Plasmodium	Plasmodium_reichenowi	XM_012909260.1
APICOMPLEXA	Plasmodium	Plasmodium_vinckei	XM_008624186.1
APICOMPLEXA	Plasmodium	Plasmodium_yoelii	XM_724470.1
